# Supplementary material for: Electroactive Hydroxyapatite/Carbon Nanofiber Scaffolds for Osteogenic Differentiation of Human Adipose-Derived Stem Cells
Source: Int J Mol Sci. 2022 Dec 28;24(1):530. doi: 10.3390/ijms24010530 (PMC9820130; doi:10.3390/ijms24010530)
Supplement: Supplementary file 1 [file ijms-24-00530-s001.zip]

Archive with 1 entries (1 files):
- ijms-2061172-supplementary.pdf
